# Supplementary material for: Effectiveness of Negative Pressure Wound Therapy in Burns in Pediatric and Adolescent Patients: A Systematic Review and Meta-Analysis
Source: Healthcare (Basel). 2026 Jan 19;14(2):242. doi: 10.3390/healthcare14020242 (PMC12840783; doi:10.3390/healthcare14020242)
Supplement: Supplementary file 1 [file healthcare-14-00242-s001.zip]

Archive with 1 entries (1 files):
- healthcare-4021208-supplementary.pdf
